# Supplementary material for: Influence of Nanoparticle Content and Cross-Linking Degree on Functional Attributes of Calcium Alginate-ZnO Nanocomposite Wound Dressings
Source: Membranes (Basel). 2025 Apr 1;15(4):108. doi: 10.3390/membranes15040108 (PMC12029479; doi:10.3390/membranes15040108)
Supplement: Supplementary file 1 [file membranes-15-00108-s001.zip]

Archive with 1 entries (1 files):
- membranes-3390823-supplementary.pdf
